# Supplementary material for: The correlation between lipoprotein(a) elevations and the risk of recurrent cardiovascular events in CAD patients with different LDL-C levels
Source: BMC Cardiovasc Disord. 2022 Apr 15;22:171. doi: 10.1186/s12872-022-02618-5 (PMC9013030; doi:10.1186/s12872-022-02618-5)
Supplement: Supplementary file 1 — Additional file 1. Univariate COX analysis results. [file 12872_2022_2618_MOESM1_ESM.xlsx]

## Sheet: S0 all patients
Variables	P value of MACE	P value of ACE
Age	0.012	0.034
Male	0.267	0.104
BMI	0.403	0.292
Systolic pressure	0.721	0.316
Diastolic pressure	0.285	0.217
Hypertension history	0.774	0.584
Diabetes history	0.005	0.015
Former smokers	0.908	0.546
Current smokers	0.934	0.914
Family history	0.853	0.89
Creatinine	0.012	0.005
hs-CRP	0.005	0.429
Statins	0.888	0.868
Ezetimibe	0.336	0.527
Aspirin	—	—
Clopidogrel	0.43	0.948
Ticagrelor	0.43	0.948
PCSK9 inhibitor	0.96	0.722
LDL-C	0.017	0.02
HDL-C	0.009	0.824
Lp(a)	0.004	0.006
Triglyceride	0.809	0.97
Left main lesion	0.163	0.09
Total coronary occlusion	0.081	0.368
Diseased blood vessels	0.001	0.077
Coronary stents	0.168	0.944

## Sheet: S1 high level LDL-C
Variables	P value of MACE	P value of ACE
Age	0.006	0.075
Male	0.961	0.975
BMI	0.557	0.327
Systolic pressure	0.694	0.134
Diastolic pressure	0.102	0.295
Hypertension history	0.911	0.901
Diabetes history	0.008	0.032
Former smokers	0.635	0.31
Current smokers	0.548	0.367
Family history	0.408	0.451
Creatinine	0.147	0.088
hs-CRP	0.099	0.447
Statins	0.981	0.754
Ezetimibe	0.094	0.259
Aspirin	—	—
Clopidogrel	0.657	0.837
Ticagrelor	0.657	0.837
PCSK9 inhibitor	0.681	0.753
LDL-C	0.451	0.871
HDL-C	0.921	0.994
Lp(a)	0.045	0.036
Triglyceride	0.293	0.728
Left main lesion	0.056	0.026
Total coronary occlusion	0.297	0.498
Diseased blood vessels	0.019	0.233
Coronary stents	0.883	0.492

## Sheet: S2 medium level  LDL-C
Variables	P value of MACE	P value of ACE
Age	0.212	0.381
Male	0.513	0.228
BMI	0.715	0.746
Systolic pressure	0.57	0.597
Diastolic pressure	0.619	0.525
Hypertension history	0.056	0.327
Diabetes history	0.204	0.381
Former smokers	0.459	0.878
Current smokers	0.165	0.088
Family history	0.979	0.284
Creatinine	0.29	0.516
hs-CRP	0.943	0.579
Statins	0.438	0.183
Ezetimibe	0.713	0.893
Aspirin	—	—
Clopidogrel	0.456	0.365
Ticagrelor	0.456	0.365
PCSK9 inhibitor	—	—
LDL-C	0.161	0.015
HDL-C	0.706	0.456
Lp(a)	0.007	0.101
Triglyceride	0.906	0.955
Left main lesion	0.781	0.71
Total coronary occlusion	0.739	0.677
Diseased blood vessels	0.442	0.609
Coronary stents	0.492	0.887

## Sheet: S3 low level LDL-C
Variables	P value of MACE	P value of ACE
Age	0.713	0.165
Male	0.736	0.268
BMI	0.269	0.336
Systolic pressure	0.554	0.376
Diastolic pressure	0.327	0.028
Hypertension history	0.247	0.666
Diabetes history	0.15	0.097
Former smokers	0.468	0.534
Current smokers	0.897	0.901
Family history	0.77	0.798
Creatinine	0.144	0.042
hs-CRP	0.006	0.007
Statins	0.924	0.96
Ezetimibe	0.818	0.904
Aspirin	—	—
Clopidogrel	0.964	0.47
Ticagrelor	0.964	0.47
PCSK9 inhibitor	0.779	0.84
LDL-C	0.621	0.446
HDL-C	0.002	0.937
Lp(a)	0.312	0.869
Triglyceride	0.365	0.07
Left main lesion	0.704	0.313
Total coronary occlusion	0.024	0.223
Diseased blood vessels	0.018	0.175
Coronary stents	0.052	0.422

## Sheet: S2+S3 LDL-C below than1.8
Variables	P value of MACE	P value of ACE
Age	0.252	0.133
Male	0.402	0.082
BMI	0.371	0.434
Systolic pressure	0.953	0.881
Diastolic pressure	0.848	0.349
Hypertension history	0.492	0.285
Diabetes history	0.066	0.084
Former smokers	0.332	0.628
Current smokers	0.376	0.238
Family history	0.836	0.511
Creatinine	0.083	0.069
hs-CRP	0.069	0.029
Statins	0.876	0.532
Ezetimibe	0.676	0.856
Aspirin	—	—
Clopidogrel	0.603	0.862
Ticagrelor	0.603	0.862
PCSK9 inhibitor	0.768	0.829
LDL-C	0.906	0.658
HDL-C	0.007	0.929
Lp(a)	0.121	0.203
Triglyceride	0.618	0.403
Left main lesion	0.678	0.647
Total coronary occlusion	0.197	0.619
Diseased blood vessels	0.027	0.202
Coronary stents	0.068	0.51
